# Supplementary material for: Maternal Vitamin C Intake during Pregnancy Influences Long-Term Offspring Growth with Timing- and Sex-Specific Effects in Guinea Pigs
Source: Nutrients. 2024 Jan 26;16(3):369. doi: 10.3390/nu16030369 (PMC10857109; doi:10.3390/nu16030369)
Supplement: Supplementary file 1 [file nutrients-16-00369-s001.zip]

Archive with 1 entries (1 files):
- nutrients-2806345-supplementary.pdf
